# Supplementary material for: The Alleviation of Gut Microbiota-Induced Depression and Colitis in Mice by Anti-Inflammatory Probiotics NK151, NK173, and NK175
Source: Nutrients. 2022 May 16;14(10):2080. doi: 10.3390/nu14102080 (PMC9147079; doi:10.3390/nu14102080)
Supplement: Supplementary file 1 [file nutrients-14-02080-s001.zip]

Archive with 1 entries (1 files):
- nutrients-1707543-supplementary.pdf
